# Supplementary material for: Modified Liuwei Dihuang Decoction Ameliorates Oligoasthenozoospermia in Mice via Modulation of the PI3K/AKT/Nrf2 Signaling Pathway
Source: Pharmaceuticals (Basel). 2025 Sep 12;18(9):1363. doi: 10.3390/ph18091363 (PMC12472625; doi:10.3390/ph18091363)
Supplement: Supplementary file 1 [file pharmaceuticals-18-01363-s001.zip]

Archive with 1 entries (1 files):
- pharmaceuticals-3812787-supplementary.pdf
